# Supplementary material for: Gait and Cognition in Parkinson’s Disease: Cognitive Impairment Is Inadequately Reflected by Gait Performance during Dual Task
Source: Front Neurol. 2017 Oct 26;8:550. doi: 10.3389/fneur.2017.00550 (PMC5662548; doi:10.3389/fneur.2017.00550)
Supplement: Supplementary file 1 [file Table_6.xlsx]

## Sheet: Tabelle1
Table S1:
Correlations between MoCA and Single task (ST) gait parameters
	Gait parameter	Correlation coefficient (r/rSp)	p value
MoCA	ST stride time	r= -0.085	0.492
	ST stride time CV	rSp= 0.307	0.011
	ST swing time	rSp= 0.020	0.870
	ST swing time CV	rSp= 0.261	0.033
	ST stance time	rSp= -0.087	0.483
	ST stance time CV	rSp= 0.222	0.071
	ST stride length	r= 0.243	0.048
	ST stride length CV	rSp= 0.166	0.179
	ST angle heel strike	r= 0.013	0.915
	ST angle toe-off	r= -0.461	0.000
	ST max. toe clearance	r= -0.066	0.595
	ST cadence	rSp= 0.035	0.780
	ST gait velocity	r= 0.256	0.036
Table S2:
Correlations between MoCA and Dual task (DT) gait parameters
	Gait parameter	Correlation coefficient (r/rSp)	p value
MoCA	DT stride time	r= -0.154	0.214
	DT stride time CV	rSp= 0.070	0.576
	DT swing time	rSp= -0.026	0.835
	DT swing time CV	rSp= -0.078	0.531
	DT stance time	rSp= -0.172	0.165
	DT stance time CV	rSp= 0.129	0.299
	DT stride length	r= 0.303	0.013
	DT stride length CV	rSp= 0.061	0.625
	DT angle heel strike	r= 0.113	0.362
	DT angle toe-off	r= -0.469	0.000
	DT max. toe clearance	r= 0.082	0.508
	DT cadence	rSp= 0.134	0.279
	DT gait velocity	r= 0.321	0.008
r: Pearson's correlation coefficient
rSp: Spearman's correlation coefficient
